# Supplementary material for: Development and Validation of a Nomogram for the Prediction of Hospital Mortality of Patients With Encephalopathy Caused by Microbial Infection: A Retrospective Cohort Study
Source: Front Microbiol. 2021 Aug 19;12:737066. doi: 10.3389/fmicb.2021.737066 (PMC8417384; doi:10.3389/fmicb.2021.737066)
Supplement: Supplementary Material 1 — Exclusion of patients with traumatic injury from the MIMIC III database according to ICD-9 codes. [file Data_Sheet_1.zip]

Archive with 12 entries (12 files):
- Supplementary Material 1.docx
- Supplementary Material 10.docx
- Supplementary Material 11.docx
- Supplementary Material 13.docx
- Supplementary Material 2.docx
- Supplementary Material 3.docx
- Supplementary Material 4.docx
- Supplementary Material 5.docx
- Supplementary Material 6.docx
- Supplementary Material 7.docx
- Supplementary Material 8.docx
- Supplementary Material 9.docx
